# Supplementary material for: High-Accuracy Serodiagnosis of African Swine Fever Using P72 and P30-Based Lateral Flow Assays: A Validation Study with Field Samples in Thailand
Source: Vet Sci. 2025 Dec 19;13(1):4. doi: 10.3390/vetsci13010004 (PMC12846366; doi:10.3390/vetsci13010004)
Supplement: Supplementary file 1 [file vetsci-13-00004-s001.zip]

Archive with 1 entries (1 files):
- vetsci-4019246-supplementary.pdf
